# Supplementary material for: Trichinella spiralis-Secreted Products Promote Collagen Capsule Formation through TGF-β1/Smad3 Pathway
Source: Int J Mol Sci. 2023 Oct 9;24(19):15003. doi: 10.3390/ijms241915003 (PMC10573566; doi:10.3390/ijms241915003)
Supplement: Supplementary file 1 [file ijms-24-15003-s001.zip]

Archive with 3 entries (2 files):
- Supplementary Files/Figure S1.jpg
- Supplementary Files/Figure S2.jpg
- Supplementary Files/
